# Supplementary material for: Computational discovery of regulatory elements in a continuous expression space
Source: Genome Biol. 2012 Nov 27;13(11):R109. doi: 10.1186/gb-2012-13-11-r109 (PMC4053739; doi:10.1186/gb-2012-13-11-r109)
Supplement: Additional file 13 — The 22 datasets from the Gasch et al. compendium. This text file describes the partition of the Gasch et al. [21] stress compendium into 22 test datasets. [file gb-2012-13-11-r109-S13.TXT]

Heat_Shock_05_minutes_hs-1
Heat_Shock_10_minutes_hs-1
Heat_Shock_15_minutes_hs-1
Heat_Shock_20_minutes_hs-1
Heat_Shock_30_minutes_hs-1
Heat_Shock_40_minutes_hs-1
Heat_Shock_60_minutes_hs-1
Heat_Shock_80_minutes_hs-1
Heat_Shock_000_minutes_hs-2
Heat_Shock_000_minutes__hs-2
Heat_Shock_000_minutes__hs-2
Heat_Shock_005_minutes__hs-2
Heat_Shock_015_minutes__hs-2
Heat_Shock_030inutes__hs-2
Heat_Shock_060_minutes__hs-2

37C_to_25C_shock_-_15_min
37C_to_25C_shock_-_30_min
37C_to_25C_shock_-_45_min
37C_to_25C_shock_-_60_min
37C_to_25C_shock_-_90_min

heat_shock_17_to_37._20_minutes
heat_shock_21_to_37._20_minutes
heat_shock_25_to_37._20_minutes
heat_shock_29_to_37._20_minutes
heat_shock_33_to_37._20_minutes

29C_to_33C_-_5_minutes
29C_to_33C_-_15_minutes
29C_to_33C_-_30_minutes
33C_vs._30C_-_90_minutes

29C_+1M_sorbitol_to_33C_+_1M_sorbitol_-_5_minutes
29C_+1M_sorbitol_to_33C_+_1M_sorbitol_-_15_minutes
29C_+1M_sorbitol_to_33C_+_1M_sorbitol_-_30_minutes
29C_+1M_sorbitol_to_33C_+_*NO_sorbitol_-_5_minutes
29C_+1M_sorbitol_to_33C_+_*NO_sorbitol_-_15_minutes
29C_+1M_sorbitol_to_33C_+_*NO_sorbitol_-_30_minutes

constant_0.32_mM_H2O2_(10_min)_redo
constant_0.32_mM_H2O2_(20_min)_redo
constant_0.32_mM_H2O2_(30_min)_redo
constant_0.32_mM_H2O2_(40_min)_rescan
constant_0.32_mM_H2O2_(50_min)_redo
constant_0.32_mM_H2O2_(60_min)_redo
constant_0.32_mM_H2O2_(80_min)_redo
constant_0.32_mM_H2O2_(100_min)_redo
constant_0.32_mM_H2O2_(120_min)_redo
constant_0.32_mM_H2O2_(160_min)_redo

1_mM_Menadione_(10_min)redo
1_mM_Menadione_(20_min)_redo
1_mM_Menadione_(30_min)_redo
1mM_Menadione_(40_min)_redo
1_mM_Menadione_(50_min)redo
1_mM_Menadione_(80_min)_redo
1_mM_Menadione_(105_min)_redo
1_mM_Menadione_(120_min)redo
1_mM_Menadione_(160_min)_redo

2.5mM_DTT_005_min_dtt-1
2.5mM_DTT_015_min_dtt-1
2.5mM_DTT_030_min_dtt-1
2.5mM_DTT_045_min_dtt-1
2.5mM_DTT_060_min_dtt-1
2.5mM_DTT_090_min_dtt-1
2.5mM_DTT_120_min_dtt-1
2.5mM_DTT_180_min_dtt-1

dtt_000_min__dtt-2
dtt_015_min_dtt-2
dtt_030_min__dtt-2
dtt_060_min_dtt-2
dtt_120_min_dtt-2
dtt_240_min_dtt-2
dtt_480_min_dtt-2

1.5_mM_diamide_(5_min)
1.5_mM_diamide_(10_min)
1.5_mM_diamide_(20_min)
1.5_mM_diamide_(30_min)
1.5_mM_diamide_(40_min)
1.5_mM_diamide_(50_min)
1.5_mM_diamide_(60_min)
1.5_mM_diamide_(90_min)

1M_sorbitol_-_5_min
1M_sorbitol_-_15_min
1M_sorbitol_-_30_min
1M_sorbitol_-_45_min_
1M_sorbitol_-_60_min
1M_sorbitol_-_90_min
1M_sorbitol_-_120_min

Hypo-osmotic_shock_-_5_min
Hypo-osmotic_shock_-_15_min
Hypo-osmotic_shock_-_30_min
Hypo-osmotic_shock_-_45_min
Hypo-osmotic_shock_-_60_min
steady-state_1M_sorbitol

aa_starv_0.5_h
aa_starv_1_h
aa_starv_2_h
aa_starv_4_h
aa_starv_6_h

Nitrogen_Depletion_30_min.
Nitrogen_Depletion_1_h
Nitrogen_Depletion_2_h
Nitrogen_Depletion_4_h
Nitrogen_Depletion_8_h
Nitrogen_Depletion_12_h
Nitrogen_Depletion_1_d
Nitrogen_Depletion_2_d
Nitrogen_Depletion_3_d
Nitrogen_Depletion_5_d

Diauxic_Shift_Timecourse_-_0_h
diauxic_shift_timecourse_9.5_h
diauxic_shift_timecourse11.5_
diauxic_shift_timecourse_13.5_h
diauxic_shift_timecourse_15.5_h
diauxic_shift_timecourse_18.5_h
diauxic_shift_timecourse_20.5_h

YPD_2_h_ypd-2
YPD_4_h_ypd-2
YPD_6_h_ypd-2
YPD_8_h_ypd-2
YPD_10_h__ypd-2
YPD_12_h_ypd-2
YPD_1_d_ypd-2
YPD_2_d_ypd-2
YPD_3_d_ypd-2
YPD_5_d_ypd-2

YPD_stationary_phase_2_h_ypd-1
YPD_stationary_phase_4_h_ypd-1
YPD_stationary_phase_8_h_ypd-1
YPD_stationary_phase_12_h_ypd-1
YPD_stationary_phase_1_d_ypd-1
YPD_stationary_phase_2_d_ypd-1
YPD_stationary_phase_3_d_ypd-1
YPD_stationary_phase_5_d_ypd-1
YPD_stationary_phase_7_d_ypd-1
YPD_stationary_phase_13_d_ypd-1
YPD_stationary_phase_22_d_ypd-1
YPD_stationary_phase_28_d_ypd-1

DBY7286_37degree_heat_-_20_min
DBYmsn2-4-_37degree_heat_-_20_min
DBYmsn2/4_(real_strain)_+_37degrees_(20_min)
DBYyap1-_37degree_heat_-_20_min_(redo)
DBYyap1_+_37degree_heat_(repeat)
DBY7286_+_0.3_mM_H2O2_(20_min)
DBYmsn2msn4_(good_strain)_+_0.32_mM_H2O2
DBYmsn2/4_(real_strain)_+_0.32_mM_H2O2_(20_min)
DBYyap1-_+_0.3_mM_H2O2_(20_min)
DBYyap1_+_0.32_mM_H2O2_(20_min)

Msn2_overexpression_(repeat)
Msn4_overexpression
YAP1_overexpression

ethanol_vs._reference_pool_car-1
galactose_vs._reference_pool_car-1
glucose_vs._reference_pool_car-1
mannose_vs._reference_pool__car-1
raffinose_vs._reference_pool_car-1
sucrose_vs._reference_pool_car-1

YP_ethanol_vs_reference_pool_car-2
YP_fructose_vs_reference_pool_car-2
YP_galactose_vs_reference_pool_car-2
YP_glucose_vs_reference_pool_car-2
YP_mannose_vs_reference_pool_car-2
YP_raffinose_vs_reference_pool_car-2
YP_sucrose_vs_reference_pool_car-2

17_deg_growth_ct-1
21_deg_growth_ct-1
25_deg_growth_ct-1
29_deg_growth_ct-1
37_deg_growth_ct-1
